# Supplementary material for: Synergistic Effects of Salicylic Acid and Melatonin on Modulating Ion Homeostasis in Salt-Stressed Wheat (Triticum aestivum L.) Plants by Enhancing Root H+-Pump Activity
Source: Plants (Basel). 2022 Feb 2;11(3):416. doi: 10.3390/plants11030416 (PMC8840481; doi:10.3390/plants11030416)
Supplement: Supplementary file 1 [file plants-11-00416-s001.zip]

Archive with 1 entries (1 files):
- plants-1505411-supplementary.pdf
